# Supplementary material for: Evolutionary Analysis Reveals a Single Amino Acid in the AAV Entry Receptor (AAVR) of Cats That Disrupts Binding of a Major Phylogenetic Group of AAVs
Source: Viruses. 2026 Jul 4;18(7):744. doi: 10.3390/v18070744 (PMC13431526; doi:10.3390/v18070744)
Supplement: Supplementary file 1 [file viruses-18-00744-s001.zip]

Archive with 1 entries (1 files):
- viruses-3488663-supplementary.pdf
